# Supplementary material for: Identifying patient and provider determinants of primary care experiences and outcomes for persons with chronic conditions: a multilevel analysis of a nation-wide survey in Norway
Source: Fam Pract. 2026 Apr 9;43(3):cmag017. doi: 10.1093/fampra/cmag017 (PMC13070000; doi:10.1093/fampra/cmag017)
Supplement: cmag017_Supplementary_Data [file cmag017_supplementary_data.zip]

Archive with 3 entries (3 files):
- Appendix 2_PaRIS patient questionnaire.pdf
- Appendix1.pdf
- Appendix3.pdf
